# Supplementary material for: Effects of Different Exercise Interventions on Cardiac Autonomic Control and Secondary Health Factors in Middle-Aged Adults: A Systematic Review
Source: J Cardiovasc Dev Dis. 2021 Aug 5;8(8):94. doi: 10.3390/jcdd8080094 (PMC8396995; doi:10.3390/jcdd8080094)
Supplement: Supplementary file 1 [file jcdd-08-00094-s001.zip]

Archive with 5 entries (5 files):
- Additional_table_S1_Description_TESTEX.xlsx
- Additional_table_S2_Description_STARD.xlsx
- Additional_table_S3_Methods.xlsx
- Additional_table_S4_Results_TESTEX.xlsx
- Additional_table_S5_Results_STARD.xlsx
