# Supplementary material for: Effects of Different Exercise Interventions on Cardiac Autonomic Control and Secondary Health Factors in Middle-Aged Adults: A Systematic Review
Source: J Cardiovasc Dev Dis. 2021 Aug 5;8(8):94. doi: 10.3390/jcdd8080094 (PMC8396995; doi:10.3390/jcdd8080094)
Supplement: Supplementary file 1 [file jcdd-08-00094-s001.zip › Additional_table_S3_Methods.xlsx]

## Sheet: Methods
Author, year	Sample size	Age	Gender	Physical state	ECG method (ECG or belt)	Resting heart rate	HRV measures			Respiration (paced or spontaneous)	Recording length (length for analysis)	Frequency	Position	Daytime of measurement	Intervention							Control group	Setting	Secondary health factors
							Time domain	Frequency domain	Non-linear						Type	Duration	Sessions/week	Session duration	Intensity	Exercises, sets, recovery & repetitions of Resistance training	Recovery between sessions
Cornelissen et al., 2010	36	59 (range: 55-71 years)	19 women, 17 men	healthy, SBP ≥ 120 mmHg or DBP ≥ 80 mmHg	3-lead ECG	yes		TP, LF%, HF%, ln LF/HF		spontaneous	512 consecutive beats	n.r.	sitting	08:00-13:00 am	Endurance (walking, jogging, running, cycling & stepping); crossver design: 10 weeks LI or HI + 10 weeks sedentary + 10 weeks HI or LI	10 weeks	3	50 min	33% (LI) and 66% (HI) of HRR			crossover design	supervised	HRR, SBP at rest & during ergometer test
Deley et al., 2009	12	59±5	5 women, 7 men	healthy, sedentary	ECG	yes	mRR	RSA		15 breaths/min	5 min	n.r.	n.r.	n.r.	Endurance (treadmill, elliptical trainer or bicycle)	24 weeks	3 + 1 unsupervised	20-30 to 40 min	60-70% to 70-80% of HRR		n.r.	no	supervised	BM, BMI, BR, DBP, SBP, VO₂ max, WR
Gerhart et al., 2017	23	59±6	100% women	healthy, sedentary	ECG	yes		ln TP, ln LF, LF nu, ln HF, HF nu, LF/HF	SampEn	12 breaths/min	5 min	1.000 Hz	supine	n.r.	Resistance	12 weeks	2	30 min		9 exercises, 3 sets, 90 s recovery, 8-12 repetitions	at least 48 h	no	supervised	BP
Jakubec et al., 2008	44	47.3±5.4	100% women	healthy, sedentary, overweight (BMI: range: 20-38; mean: 26.2 ±18)	Varia Cardio TF4, ECG belt	yes	MSSD	TP, HF, HF%, LF, LF%, VLF, VLF%, VLF/HF, LF/HF, VLF/LF		n.r.	5 min	n.r.	supine	n.r.	Coordinative (aerobic dance or step-dance)	24 weeks	3	60 min	49-90% max HR		n.r.	no	supervised	BM, BMI, VO₂ max
Karavirta et al., 2009	93 (E: 23; R: 25; ER: 29; CG: 16)	55.6±7.4	100% men	healthy, untrained	Polar RS810i belt	yes		ln HF, ln LF	α1	spontaneous	5 min	1.000 Hz	supine	07:00-09:00 am	Endurance, resistance & combined endurance and resistance	21 weeks	E & R: 2; ER: 4	n.r.	E: weeks 1-7: 30 min under AT; weeks 8-14: 1st session: 15 min under AT, 10 min between AT & AnT, 5 min above AnT, 15 min under AT; 2nd session: 60 min under AT; weeks 15-21: 1st session: 15 min under AT, 2x10 min between AT & AnT, 2x5 min above AnT, 15 min under AT; 2nd session: 90 min under AT	R: 7-10 exercises, 3 sets; weeks 1-7: 15-30 repetitions (40-60% of 1RM); weeks 8-15: 6-12 repetitions (60-80% of 1RM); weeks 15-21: 5-8 repetitions (70-85% of 1RM)	n.r.	yes	supervised	VO₂ max
Karavirta et al., 2013	90 (E: 26; R: 26; ER: 21; CG: 17)	49-52±6-8 (E: 52±7; S: 52±8; ES: 49±6; CG: 52±8)	100% women	healthy, untrained	Polar RS810i belt	yes	SDNN	HF, LF, LF/HF	CI	spontaneous	Approx. 600 beats	n. r.	supine	07:00-09:00 am	Endurance, resistance & combined endurance and resistance	21 weeks	E & R: 2; ER: 4	n.r.	E: weeks 1-7: 30 min under AT; weeks 8-14: 1st session: 15 min under AT, 10 min between AT & AnT, 5 min above AnT, 15 min under AT; 2nd session: 60 min under AT; weeks 15-21: 1st session: 15 min under AT, 2x10 min between AT & AnT, 2x5 min above AnT, 15 min under AT; 2nd session: 90 min under AT	R: 7-10 exercises, 3 sets; weeks 1-7: 15-30 repetitions (40-60% of 1RM); weeks 8-15: 6-12 repetitions (60-80% of 1RM); weeks 15-21: 5-8 repetitions (70-85% of 1RM)	n.r.	yes	supervised
Rezende Barbosa et al., 2018	39 (TG: 19; CG: 20)	TG: 50 ±4.5; CG: 58.45 ±4.8	100% women	healthy, menopausal	Polar RS800 belt	no	RRTri, TINN		SD1, SD2, SD1/SD2, DFA total, α1, α2, α1/α2	spontaneous	1000 consecutive beats	n.r.	supine	7:00-12:00 am	multimodal (functional training & walking)	16 weeks (plus 2 weeks adaptation prior pretest)	3	n.r.	n.r.	11 exercises; 1 (adaptation phase) & 3 (intervention) sets; 30s recovery; 30s workout (adaptation) & 40-70s (intervention) per set	at least 1 day	yes
Shen & Wen, 2013	44 (TG 22; CG 22)	58.48±0.53 (EG: 57.86±0.64; CG: 59.10±0.83)	100% women	healthy, sedentary	3-lead ECG	yes	mRR, SDNN, CV, NN50, pNN50, NN20, PNN20, SDSD, RMSSD	TP, VLF, LF nu, HF nu, LF/HF		n. r.	5 min	500 Hz	n. r.	07:00-10:00 am	Coordinative (step aerobic)	10 weeks	3	90 min	75-85%HRR, step height 10 to 20-25 cm		24 h	yes	supervised	BMI, BF, BM, VO₂ max
