# Supplementary material for: Effects of Different Exercise Interventions on Cardiac Autonomic Control and Secondary Health Factors in Middle-Aged Adults: A Systematic Review
Source: J Cardiovasc Dev Dis. 2021 Aug 5;8(8):94. doi: 10.3390/jcdd8080094 (PMC8396995; doi:10.3390/jcdd8080094)
Supplement: Supplementary file 1 [file jcdd-08-00094-s001.zip › Additional_table_S4_Results_TESTEX.xlsx]

## Sheet: TESTEX
First author, year	Eligibility criteria specified	Randomization specified	Allocation concealment	Groups similar at baseline	Blinding of assessor (for at least one key outcome)	Outcome measures assessed in at least 85% of patients	Intention-to-treat analysis	Between-group statistical comparisons reported	Point measures and measures of variability for all reported outcome measures	Activity monitoring in control groups	Relative exercise intensity remained constant	Exercise volume and energy expenditure stated	Sum
Cornelissen et al., 2010	1	crossover	crossover	crossover	crossover	1	0	crossover	1	crossover	1	1	5
Deley et al., 2009	1	only 1 group	only 1 group	only 1 group	only 1 group	3	1	only 1 group	1	only 1 group	1	1	8
Gerhart et al., 2017	1	only 1 group	only 1 group	only 1 group	only 1 group	3	0	only 1 group	1	only 1 group	1	1	7
Jakubec et al., 2008	1	only 1 group	only 1 group	only 1 group	only 1 group	1	0	only 1 group	0.5	only 1 group	1	1	4.5
Karavirta et al., 2009	1	1	0	1	0	1	0	1	0.5	0	1	1	7.5
Karavirta et al., 2013	1	1	0	1	0	3	0	1	0.5	0	1	0.5	9
Rezende Barbosa et al., 2018	1	1	0	1	0	0	0	1	1	0	0.5	0.5	6
Shen & Wen, 2013	1	1	0	1	0	2	0	1	1	0	1	1	9
